# Supplementary material for: Adgrg6/Gpr126 is required for compact wall integrity and establishing trabecular identity during cardiac trabeculation
Source: Nat Commun. 2026 Feb 7;17:1484. doi: 10.1038/s41467-026-69292-5 (PMC12886893; doi:10.1038/s41467-026-69292-5)
Supplement: Supplementary file 4 — Source Data [file 41467_2026_69292_MOESM4_ESM.xlsx]

## Sheet: Figure 1
Fig 1c	Relative anti-HA and GFP fluorescence intensity
	WT HA	WT GFP	stl47 HA	stl47 GFP	st49 HA	st49 GFP
	1.26117	0.954474	0.916887	0.25208	0.932981	0.160917
	1.02519	1.17555	1.42365	0.192642	0.996166	0.158854
	0.93101	0.98134	0.818325	0.204767	1.31436	0.133969
	0.783998	0.842279	1.18943	0.219068	1.17617	0.061974
	1.17375	0.948443	1.0369	0.179753	0.843799	0.108748
	0.923641	1.10309	0.878948	0.165711	0.875267	0.14311
	0.902009	0.856531	0.896305	0.169963	0.970127	0.125198
	0.999234	1.15753	0.839557	0.200548	0.891132	0.11128
	ANOVA summary
	P value	<0.0001
	Two-tailed unpaired T-test		P value	t, df	95% confidence interval
	WT HA vs WT GFP		0.9735	t=0,03387, df=14	-0,1500 to 0,1548
	stl47 HA vs stl47 GFP		<0,0001	t=10,72, df=14	-0,9624 to -0,6415
	st49 HA vs st49 GFP		<0.0001	t=14.85, df=14	-1,001 to -0,7481
Fig 1d	Western blot analysis of HA and GFP in ARPE-19 cells transfected with WT, Stl47 and St49
Fig 1f	Western blot analysis of HA in lysates and supernatant of stably transfected ARPE-19 cells, in the presence and absence of BFA

## Sheet: Figure 2
Fig. 2b	Zygotic trabeculation phenotypes
	Numbers:					Percentages:
		WT	st47 Z	st49Z		WT	st47 Z	st49Z
	Normal Trabeculation	10	10	4		90.9	83.33	26.67
	Hypotrabeculation	1	2	2		9.1	16.67	13.33
	Multilayering	0	0	9		0	0	60
	Total larvae	11	12	15
Fig. 2d	Maternal zygotic trabeculation phenotypes
	Numbers:					Percentages:
		WT	stl47 MZ	st49 MZ		WT	stl47 MZ	st49 MZ
	Absence of trabeculation	0	5	0		0	16.66	0
	Hypotrabeculation	2	8	2		10	26.66	10
	Multilayered ventricular wall	0	6	20		0	20	66.66
	Normal Trabeculation	18	11	8		90	36.66	26.66
	Total larvae	20	30	30

## Sheet: Figure 3
Fig 3a	Relative mRNA levels of gpr126
	CMs 48 hpf	Ecs 48 hpf	CMs 96hpf	ECs 96 hpf
	1.08829	17.2277	1.28502	10.1884
	1.3083	35.0367	0.778197	10.8041
Fig 3e	Number of trabecular ridges
	gpr126 st49	gpr126st49+CTF
	1	4
	1	0
	0	1
	0	0
	4	5
	0	6
	5	5
	1	4
	0	4
	1	5
		0
		5
		4
		5
	Two-tailed unpaired T-test
	P value	0.0183
	t, df	t=2.548, df=22
	95% confidence interval	0.3964 to 3.861

## Sheet: Figure 5
Fig. 5b	Percentage of depolarized cardiomyoyctes in the inner layer of ventricle
	st49 +/+	st49 MZ -/-
	94.7	0
	90	13.3
	92	17.6
	92	26
	100	12.5
	100	13.3
		37.5
		13.3
		21
		9
		20
		16.6
	Two-tailed unpaired T-test
	P value	< 0.0001
	t, df	t=19.45 df=16
	95% confidence interval	69.59 to 86.62
Fig 5d	Percentage of cardiomyocytes with lateral distribution of N-cadherin in the inner layer of ventricle
	st49 +/+	st49 MZ -/-
	0	87.5
	0	77.7
	0	62.5
	0	83.3
	0	80
	0	83.3
		58.3
	Two-tailed unpaired T-test
	P value	<0.0001
	t, df	t=16.53, df=11
	95% confidence interval	65.95 to 86.22

## Sheet: Figure 6
Fig 6b	Myocardial Notch (Venus-PEST) intensity with reference to valves
	WT 4dpf	stl47MZ 4dpf	st49 MZ 4dpf					WT 5dpf	stl47 MZ 5dpf	st49 MZ 5dpf
	0.205833	0.220935	0.387908					0.15344	0.251105	0.465452
	0.173281	0.127042	0.306652					0.181393	0.263885	0.287313
	0.259727	0.15458	0.234025					0.140279	0.14696	0.34376
	0.149214	0.165145	0.199267					0.166094	0.255398	0.458215
	0.252243	0.172526	0.422071					0.088542	0.131309	0.402414
	0.150409	0.148756	0.440554					0.30714	0.132455	0.407578
	0.172459	0.171434	0.331746					0.132748	0.084919	0.701652
								0.16709	0.180862	0.438055
	Ordinary one-way ANOVA							Ordinary one-way ANOVA
	P value	0.0002						P value	<0,0001
	Dunnett's multiple comparisons test	Mean Diff,	95,00% CI of diff,	Below threshold?	Summary	Adjusted P Value		Dunnett's multiple comparisons test	Mean Diff,	95,00% CI of diff,	Below threshold?	Summary	Adjusted P Value
	WT 4dpf vs. st47 MZ 4dpf	0.02896	-0,05017 to 0,1081	No	ns	0.5934		WT 5dpf vs. stl47 MZ 5dpf	-0.01377	-0,1188 to 0,09131	No	ns	0.9323
	WT 4dpf vs. st49 MZ 4dpf	-0.137	-0,2161 to -0,05788	Yes	**	0.0011		WT 5dpf vs. st49 MZ 5dpf	-0.271	-0,3760 to -0,1659	Yes	****	<0,0001
Fig 6d	Myocardial Notch (Venus-PEST) intensity with reference to valves
	stl47 MZ	stl47 MZ + NTF
	0.16355	0.385439
	0.171982	0.316584
	0.150467	0.245026
	0.156936	0.206269
	0.093676	0.159743
	0.128654	0.179547
		0.345685
		0.284562
		0.167539
		0.235664
	Two-tailed unpaired T-test
	P value	0.0061
	t, df	t=3,226, df=14
	95% confidence interval	0,03634 to 0,1804
Fig 6f	Myocardial Notch (Venus-PEST) intensity with reference to valves
	st49 MZ	st49 MZ+ CTF
	0.36547	0.143683
	0.322565	0.142377
	0.255449	0.133075
	0.517654	0.249882
	0.405255	0.144835
	0.714633	0.228705
	0.447646	0.187681
	0.39696	0.244398
		0.234636
		0.169746
	Two-tailed unpaired T-test
	P value	0.0001
	t, df	t=5,115, df=16
	95% confidence interval	-0,3399 to -0,1407

## Sheet: Figure S1
Fig S1d	Relative mRNA levels of gpr126
	WT	stl47	st49
	1	0.88002	1.27385
	1	0.9075	0.98535
	1	0.9562	1.2724
	Ordinary one-way ANOVA
	P value	0.0432
	Dunnett's multiple comparisons test	Mean Diff,	95,00% CI of diff,	Below threshold?	Summary	Adjusted P Value
	WT vs. stl47	0.08543	-0,1448 to 0,3156	No	ns	0.503
	WT vs. st49	-0.1772	-0,4074 to 0,05301	No	ns	0.1186

## Sheet: Figure S2
Fig S2b	Percentage of HA positive cells
	WT	st49	WT BFA	st49 BFA
	23.6	12.1	23.2	10.2
	26.5	4.6	27.8	5.8
	28.9	4.1	25.1	12.6
	27.5	10.8	27	4.4
	Two-tailed unpaired T-test (WT vs st49)			Two-tailed unpaired T-test (WT BFA vs st49 BFA)
	P value	0.0002		P value	0.0002
	t, df	t=7.955, df=6		t, df	t=8,095, df=6
	95% confidence interval	-24.48 to -12.97		95% confidence interval	-22,82 to -12,23
Fig S2c	Western blot analysis of HA in lysates and supernatant of ARPE-19 cells transfected with WT and St49 , in the presence and absence of BFA

## Sheet: Figure S5
Fig. S5b	Zygotic heterozygous trabeculation phenotypes
	Numbers:					Percentages:
		WT	stl47 Z	st49 Z		WT	stl47 Z	st49 Z
	Normal trabeculation	19	17	17		95	85	85
	Hypotrabeculation	1	2	2		5	10	10
	Multilayering	0	0	1		0	0	5
	Absence of trabeculation	0	1	0		0	5	0
	Total	20	20	20
Fig. S5d	Maternal zygotic heterozygous trabeculation phenotypes
	Numbers:					Percentages:
		WT	stl47 MZ	st49 MZ		WT	stl47 MZ	st49 MZ
	Normal trabeculation	18	14	16		90	70	80
	Hypotrabeculation	2	5	3		10	25	15
	Multilayering	0	0	1		0	0	5
	Absence of trabeculation	0	1	0		0	5	0
	Total	20	20	20

## Sheet: Figure S6
Fig S6b	Quantification of trabeculation phenotypes
	Numbers:					Percentages:
		WT+NTF	stl 47MZ	stl47 MZ + NTF		WT+NTF	stl 47MZ	stl47 MZ + NTF
	Absence of trabeculation	0	3	0		0	18.75	0
	Hypotrabeculation	1	5	4		10	31.25	40
	Multilayered ventricular wall	0	3	6		0	18.75	60
	Normal Trabeculation	9	5	0		90	31.25	0
	Total	10	16	10

## Sheet: Figure S7
Fig S7c	Differential exon usage analysis in 72 hpf larvae
Fig S7e	Differential exon usage analysis in 96 hpf hearts

[truncated: 1 more sheets: Figure S13]
